# Supplementary material for: In Vivo Evidence of Single 13C and 15N Isotope–Labeled Methanotrophic Nitrogen-Fixing Bacterial Cells in Rice Roots
Source: mBio. 2022 May 24;13(3):e01255-22. doi: 10.1128/mbio.01255-22 (PMC9239180; doi:10.1128/mbio.01255-22)
Supplement: TABLE S3 [file mbio.01255-22-s0009.xlsx]

## Sheet: Table S3A
Table S3A. Relative abundance of type I and II methanotrophs (A) and major abundance sequence variants (ASVs) (B) extracted from rice roots (at 0 h).. a
	Feature ID	Taxonomy b						Relative abundance c
		Phylum	Class	Order	Family	Genus		Rep 1	Rep 2	Rep 3	Average
Type II methanotroph	ASV0004	Proteobacteria	Alpha-proteobacteria	Rhizobiales	Methylocystaceae			0.0268	0.0653	0.0484	0.0661
	ASV0012	Proteobacteria	Alpha-proteobacteria	Rhizobiales	Methylocystaceae	Methylosinus		0.0165	0.0157	0.0114	0.0146
	ASV0023	Proteobacteria	Alpha-proteobacteria	Rhizobiales	Methylocystaceae	Methylocystis		0.0078	0.0054	0.0059	0.0064
	ASV0053	Proteobacteria	Alpha-proteobacteria	Rhizobiales	Methylocystaceae			0	0.0041	0.0017	0.0019
	ASV0112	Proteobacteria	Alpha-proteobacteria	Rhizobiales	Methylocystaceae	Methylocystis		0.0011	0.0005	0.0016	0.0011
	ASV0128	Proteobacteria	Alpha-proteobacteria	Rhizobiales	Methylocystaceae			ND	0.0014	0.0014	0.0014
Sum of Type II methanotroph								0.0522	0.0923	0.0704	0.0717
Type I methanotroph	ASV0154	Proteobacteria	Gamma-proteobacteria	Methylococcales	Methylococcaceae	Methylococcus		0.0009	0.001	0.0011	0.001
a Original data are shown in Table S3B.
b Taxonomy identified by the RDB database (http://rdp.cme.msu.edu/).
c Relative abundance in bacterial reads after filtering of plant read. ND: not detected (<0.005%). Rep 1, Rep 2, and Rep 3 indicate three biological replicates from independent rice plants.

## Sheet: Table S3B
Table S3B. Relative abundance of major amplicon sequence variants (ASVs) in rice root microbiomes.
Feature ID	Taxonomya					Methanotrophb	Rrelative abundancec
	Phylum	Class	Order	Family	Genus		Rep 1	Rep 2	Rep 3
ASV0001	Proteobacteria	Betaproteobacteria	Burkholderiales	Burkholderiaceae	Paraburkholderia		0.128616	0.179818	0.199127
ASV0002	Proteobacteria	Alphaproteobacteria	Rhizobiales	Bradyrhizobiaceae	Bradyrhizobium		0.188214	0.172387	0.156544
ASV0003	Actinobacteria	Actinobacteria	Streptomycetales	Streptomycetaceae	Streptomyces		0.0542329	0.082184	0.0321374
ASV0004	Proteobacteria	Alphaproteobacteria	Rhizobiales	Methylocystaceae		Type II	0.0267695	0.0652644	0.0484176
ASV0005	Firmicutes	Clostridia	Clostridiales	Clostridiaceae 1	Clostridium sensu stricto		0.0490819	0.00174234	0.00458787
ASV0006	Proteobacteria	Alphaproteobacteria	Rhizobiales	Bradyrhizobiaceae	Bradyrhizobium		0.0291716	0.0187879	0.0278613
ASV0007	Actinobacteria	Actinobacteria	Micrococcales	Cellulomonadaceae	Cellulomonas		0.0251415	0.00285492	0.00291753
ASV0008	Proteobacteria	Alphaproteobacteria	Rhizobiales	Bradyrhizobiaceae	Rhodopseudomonas		ND	ND	0.0247656
ASV0009	Firmicutes	Negativicutes	Selenomonadales	Sporomusaceae			0.0129978	0.0153032	0.0221821
ASV0010	Actinobacteria	Actinobacteria	Streptosporangiales	Thermomonosporaceae	Actinoallomurus		0.0203907	0.0144426	0.0035634
ASV0011	Firmicutes	Negativicutes	Selenomonadales	Sporomusaceae			0.0122238	0.0196276	0.0139195
ASV0012	Proteobacteria	Alphaproteobacteria	Rhizobiales	Methylocystaceae	Methylosinus	Type II	0.0164941	0.0157231	0.0114474
ASV0013	Firmicutes	Clostridia	Clostridiales	Clostridiaceae 1	Clostridium sensu stricto		0.0151329	0.000839683	0.00164807
ASV0014	Actinobacteria	Actinobacteria	Streptomycetales	Streptomycetaceae	Streptomyces		0.00616526	0.0116506	0.00358567
ASV0015	Firmicutes	Negativicutes	Selenomonadales	Sporomusaceae			0.00755311	0.00925751	0.0111579
ASV0016	Proteobacteria	Alphaproteobacteria	Rhizobiales				0.00616526	0.00510108	0.010267
ASV0017	Bacteroidetes	Chitinophagia	Chitinophagales	Chitinophagaceae	Chitinophaga		0.010142	0.0101602	0.0102448
ASV0018	Firmicutes	Clostridia	Clostridiales	Heliobacteriaceae	Hydrogenispora		0.0100886	0.000146945	0.00140309
ASV0019	Proteobacteria	Alphaproteobacteria	Rhizobiales	Bradyrhizobiaceae	Bradyrhizobium		0.00976834	0.00990826	0.00783947
ASV0020	Proteobacteria	Alphaproteobacteria	Rhizobiales	Pleomorphomonadaceae	Pleomorphomonas		0.00955482	0.00346369	0.00485513
ASV0021	Proteobacteria	Deltaproteobacteria	Myxococcales	Cystobacterineae			0.00782001	0.00908957	0.00563462
ASV0022	Firmicutes	Negativicutes	Selenomonadales	Sporomusaceae			0.00453721	0.00570985	0.00899757
ASV0023	Proteobacteria	Alphaproteobacteria	Rhizobiales	Methylocystaceae	Methylocystis	Type II	0.00782001	0.00539497	0.00585733
ASV0024	Firmicutes	Negativicutes	Selenomonadales	Sporomusaceae			0.00437707	0.00724227	0.00498875
ASV0025	Firmicutes	Clostridia	Clostridiales	Ruminococcaceae			0.000720615	0.00722128	0.00153671
ASV0026	unclassified Bacteria						0.00672574	0.0047652	0.00494421
ASV0027	Firmicutes	Negativicutes	Selenomonadales	Sporomusaceae			0.00536458	0.00552092	0.00670364
ASV0028	Acidobacteria	Acidobacteria_Gp17	Gp17				0.00571154	0.00430338	0.00648092
ASV0029	Proteobacteria	Alphaproteobacteria					0.00403011	0.00205722	0.00596869
ASV0030	Proteobacteria	Betaproteobacteria	Burkholderiales	Burkholderiaceae	Paraburkholderia		0.00416355	0.00497512	0.00559008
ASV0031	Firmicutes	Clostridia	Clostridiales	Clostridiaceae 1	Clostridium sensu stricto		0.0055514	0.00109159	0.00218258
ASV0032	Actinobacteria	Actinobacteria	Streptosporangiales	Thermomonosporaceae			ND	0.00543695	0.00122492
ASV0033	Proteobacteria	Deltaproteobacteria	Desulfovibrionales	Desulfovibrionaceae	Desulfovibrio		0.00114765	0.00197326	0.00530055
ASV0034	Firmicutes	Negativicutes	Selenomonadales	Sporomusaceae	Sporomusa		0.00122771	0.00522703	0.00389746
ASV0035	Proteobacteria	Alphaproteobacteria	Rhizobiales	Bradyrhizobiaceae	Bradyrhizobium		0.00459058	0.00520604	0.00505557
ASV0036	Proteobacteria	Alphaproteobacteria					0.0050443	0.00180532	0.00311797
ASV0037	Proteobacteria	Alphaproteobacteria	Sphingomonadales	Sphingomonadaceae	Sphingomonas		0.00501762	0.00367362	0.00265028
ASV0038	Firmicutes	Negativicutes	Selenomonadales	Sporomusaceae			0.00296253	0.00243508	0.00492194
ASV0039	Actinobacteria	Actinobacteria	Micrococcales				0.00096082	0.000986628	0.00489967
ASV0040	Firmicutes	Clostridia	Clostridiales	Ruminococcaceae	Ruminiclostridium		0.000560478	0.00119655	0.00485513
ASV0041	Firmicutes	Negativicutes	Selenomonadales	Sporomusaceae			0.00237536	0.0039675	0.00485513
ASV0042	Firmicutes	Negativicutes	Selenomonadales	Sporomusaceae			0.00483079	0.0018683	0.00204895
ASV0043	Proteobacteria	Alphaproteobacteria	Rhizobiales	Bradyrhizobiaceae	Bradyrhizobium		0.00435038	0.0047652	0.00449879
ASV0044	Firmicutes	Negativicutes	Selenomonadales	Sporomusaceae	Anaerosinus		0.00296253	0.00468124	0.0029398
ASV0045	Proteobacteria	Alphaproteobacteria	Rhizobiales	Phyllobacteriaceae	Mesorhizobium		0.00237536	0.00463925	0.00300661
ASV0046	Proteobacteria	Alphaproteobacteria	Rhodospirillales	Reyranellaceae	Reyranella		0.00362976	0.00262401	0.00463241
ASV0047	Bacteroidetes	Chitinophagia	Chitinophagales	Chitinophagaceae	Chitinophaga		0.00322942	0.00377858	0.00452106
ASV0048	Firmicutes	Negativicutes	Selenomonadales	Sporomusaceae			0.00312266	0.00449231	0.00307343
ASV0049	Proteobacteria	Deltaproteobacteria					0.00312266	0.00140647	0.0044097
ASV0050	Proteobacteria	Alphaproteobacteria	Rhodospirillales	Azospirillaceae			0.00114765	0.00440834	0.00109129
ASV0051	Firmicutes	Clostridia	Clostridiales	Clostridiaceae 1	Clostridium sensu stricto		0.00432369	ND	ND
ASV0052	Proteobacteria	Deltaproteobacteria	Syntrophobacterales	Syntrophaceae	Desulfomonile		0.00424362	0.00243508	0.0034075
ASV0053	Proteobacteria	Alphaproteobacteria	Rhizobiales	Methylocystaceae		Type II	ND	0.00409346	0.00171488
ASV0054	Actinobacteria	Actinobacteria	Mycobacteriales	Mycobacteriaceae	Mycobacterium		0.00392335	0.00233012	0.00398655
ASV0055	Firmicutes						0.00290915	0.00392552	0.00218258
ASV0056	Proteobacteria	Alphaproteobacteria	Rhizobiales	Bradyrhizobiaceae			0.00392335	0.00174234	0.00369702
ASV0057	Actinobacteria	Actinobacteria	Micrococcales	Cellulomonadaceae	Cellulomonas		0.00389666	0.000692739	0.00224939
ASV0058	Firmicutes	Negativicutes	Selenomonadales	Sporomusaceae			0.00192164	0.00295988	0.00385292
ASV0059	Proteobacteria	Alphaproteobacteria	Rhizobiales	Bradyrhizobiaceae			0.00344294	0.00249806	0.00374156
ASV0060	Actinobacteria	Coriobacteriia					0.00269563	0.00373659	0.00316251
ASV0061	Firmicutes						0.00269563	0.00365262	0.00244983
ASV0062	Firmicutes	Negativicutes	Selenomonadales	Sporomusaceae			0.00280239	0.00354766	0.00289526
ASV0063	Proteobacteria	Alphaproteobacteria	Rhizobiales	Pleomorphomonadaceae	Pleomorphomonas		0.000507099	0.00333774	0.00129173
ASV0064	Proteobacteria	Deltaproteobacteria	Desulfuromonadales	Geobacteraceae	Geobacter		0.00333618	0.00300187	0.00227166
ASV0065	Proteobacteria	Alphaproteobacteria	Rhizobiales	Hyphomicrobiaceae	Hyphomicrobium		0.00309598	0.00331675	0.00318478
ASV0066	Chloroflexi	Anaerolineae	Anaerolineales	Anaerolineaceae	Leptolinea		0.00274901	0.00289691	0.00329614
ASV0067	Firmicutes	Negativicutes	Selenomonadales	Sporomusaceae	Anaerosinus		ND	0.00327477	0.00118037
ASV0068	Proteobacteria	Deltaproteobacteria	Desulfarculales	Desulfarculaceae	Dethiosulfatarculus		0.00288246	0.000545794	0.00320706
ASV0069	Proteobacteria	Betaproteobacteria	Burkholderiales	Burkholderiaceae	Burkholderia		0.00312266	ND	ND
ASV0070	Proteobacteria	Deltaproteobacteria	Desulfovibrionales	Desulfovibrionaceae	Desulfovibrio		0.000827373	ND	0.00305116
ASV0071	Firmicutes	Negativicutes	Selenomonadales	Sporomusaceae			0.00157468	0.00304385	0.00305116
ASV0072	Proteobacteria	Alphaproteobacteria	Rhodospirillales	Reyranellaceae	Reyranella		0.0022686	0.00214119	0.00305116
ASV0073	Firmicutes						0.00234867	0.00304385	0.00231621
ASV0074	Proteobacteria	Deltaproteobacteria					0.0030426	0.0018683	0.00209349
ASV0075	Proteobacteria	Alphaproteobacteria	Rhizobiales				0.0015213	0.00293889	0.00229394
ASV0076	Firmicutes	Negativicutes					0.00154799	0.00165837	0.00291753
ASV0077	Candidatus Saccharibacteria	Saccharibacteria_genera_incertae_sedis					0.00282908	0.00117556	0.000534509
ASV0078	Acidobacteria	Acidobacteria_Gp17	Gp17				0.00245543	0.00155341	0.00271709
ASV0079	Actinobacteria	Coriobacteriia					0.00186826	0.00228814	0.00258346
ASV0080	Proteobacteria	Alphaproteobacteria	Rhizobiales				0.00208178	0.00167937	0.00251665
ASV0081	Proteobacteria	Deltaproteobacteria	Desulfuromonadales	Geobacteraceae	Geobacter		0.00186826	0.00230913	0.00151444
ASV0082	Proteobacteria	Deltaproteobacteria	Desulfobacterales	Desulfobulbaceae			0.00197502	0.000923652	0.00229394
ASV0083	Firmicutes	Clostridia	Clostridiales	Ruminococcaceae	Anaerobacterium		0.00122771	0.00224615	0.0010022
ASV0084	Firmicutes	Negativicutes	Selenomonadales	Sporomusaceae			0.00192164	0.00222516	0.00135854
ASV0085	Proteobacteria	Alphaproteobacteria	Rhizobiales	Bradyrhizobiaceae	Rhodopseudomonas		0.00218853	0.00174234	0.00111356
ASV0086	Proteobacteria	Deltaproteobacteria					0.00186826	0.00111258	0.00218258
ASV0087	Proteobacteria	Deltaproteobacteria	Desulfobacterales	Desulfobulbaceae			0.00194833	0.000566786	0.00218258
ASV0088	Acidobacteria	Acidobacteria_Gp17	Gp17				0.00216184	0.00153242	0.0016258
ASV0089	Proteobacteria	Alphaproteobacteria	Rhizobiales				0.00216184	0.00199425	0.000890849
ASV0090	Firmicutes	Negativicutes	Selenomonadales	Sporomusaceae			0.000720615	0.00128052	0.00213804
ASV0091	Actinobacteria	Actinobacteria	Streptomycetales	Streptomycetaceae	Streptomyces		0.00184157	0.0021202	ND
ASV0092	Firmicutes	Negativicutes	Selenomonadales	Sporomusaceae			ND	0.00144845	0.00209349
ASV0093	Chloroflexi	Anaerolineae	Anaerolineales	Anaerolineaceae			0.00181488	0.00201524	0.00167034
ASV0094	Firmicutes	Negativicutes	Selenomonadales	Sporomusaceae			0.00093413	0.00201524	0.00167034
ASV0095	Firmicutes	Negativicutes	Selenomonadales	Sporomusaceae			0.00128109	0.00188929	0.00195987
ASV0096	Firmicutes	Clostridia	Clostridiales	Ruminococcaceae			0.000373652	0.00195226	0.00113583
ASV0097	Proteobacteria	Alphaproteobacteria	Rhizobiales	Rhizobiaceae			ND	0.00188929	ND
ASV0098	Firmicutes	Clostridia	Clostridiales	Ruminococcaceae			0.0010142	0.00182631	0.00187078
ASV0099	Candidatus Saccharibacteria	Saccharibacteria_genera_incertae_sedis					0.00184157	0.000965636	0.000935391
ASV0100	Firmicutes	Negativicutes	Selenomonadales				ND	0.00140647	0.00182624
ASV0101	Chloroflexi	Anaerolineae	Anaerolineales	Anaerolineaceae			0.00178819	0.00172135	0.00180397
ASV0102	Firmicutes	Bacilli	Bacillales	Paenibacillaceae 1	Paenibacillus		0.0015213	0.0015954	0.00175943
ASV0103	Proteobacteria	Alphaproteobacteria	Rhizobiales	Rhizobiaceae			0.000720615	0.000251905	0.00175943
ASV0104	Acidobacteria	Acidobacteria_Gp17	Gp17				0.00106758	0.00142746	0.00171488
ASV0105	Proteobacteria	Gammaproteobacteria	Legionellales	Coxiellaceae	Aquicella		0.00104089	0.00113357	0.00171488
ASV0106	Firmicutes	Clostridia	Clostridiales	Ruminococcaceae			0.00168143	0.000125953	0.00055678
ASV0107	Firmicutes	Negativicutes	Selenomonadales	Sporomusaceae			0.00109427	0.00167937	0.00144763
ASV0108	Proteobacteria	Alphaproteobacteria	Rhizobiales	Ancalomicrobiaceae			0.000880752	0.00167937	0.00073495
ASV0109	Firmicutes	Negativicutes	Selenomonadales	Sporomusaceae			0.000747304	0.000965636	0.00167034
ASV0110	Firmicutes	Clostridia	Clostridiales	Clostridiaceae 1	Clostridium sensu stricto		0.00162806	ND	ND
ASV0111	Firmicutes	Clostridia	Clostridiales	Ruminococcaceae			0.00096082	0.00161639	0.000868578
ASV0112	Proteobacteria	Alphaproteobacteria	Rhizobiales	Methylocystaceae	Methylocystis	Type II	0.00109427	0.000482818	0.00158126
ASV0113	Firmicutes	Clostridia	Clostridiales	Clostridiaceae 1	Clostridium sensu stricto		0.00157468	ND	ND
ASV0114	Actinobacteria	Actinobacteria	Mycobacteriales	Mycobacteriaceae	Mycobacterium		0.00154799	0.000293889	0.00120265
ASV0115	Proteobacteria	Deltaproteobacteria	Bdellovibrionales	Bdellovibrionaceae	Vampirovibrio		0.00154799	0.0010706	0.00122492
ASV0116	Proteobacteria	Alphaproteobacteria	Rhodospirillales	Rhodospirillaceae	Telmatospirillum		0.000907441	0.00153242	0.00102448
ASV0117	Proteobacteria	Alphaproteobacteria	Rhizobiales	Boseaceae	Bosea		0.0015213	ND	ND
ASV0118	Proteobacteria	Alphaproteobacteria	Rhizobiales	Xanthobacteraceae			0.0015213	0.000293889	0.000890849
ASV0119	Proteobacteria	Alphaproteobacteria	Rhizobiales	Phyllobacteriaceae	Mesorhizobium		0.000560478	0.00136449	0.00151444
ASV0120	Firmicutes	Negativicutes	Acidaminococcales	Acidaminococcaceae			0.00120102	0.00149044	0.00113583
ASV0121	Proteobacteria	Deltaproteobacteria	Bdellovibrionales	Bdellovibrionaceae			0.00146792	0.000713731	0.000957662
ASV0122	Firmicutes	Negativicutes	Selenomonadales	Sporomusaceae			0.00146792	0.000482818	0.00102448
ASV0123	Proteobacteria	Alphaproteobacteria	Rhizobiales	Bradyrhizobiaceae			0.00146792	0.000797699	0.00102448
ASV0124	Firmicutes	Negativicutes	Selenomonadales	Sporomusaceae			0.00114765	0.00144845	0.000846306
ASV0125	unclassified Bacteria						0.000213516	0.000797699	0.00144763
ASV0126	Proteobacteria	Deltaproteobacteria	Bdellovibrionales				0.00144123	ND	ND
ASV0127	Proteobacteria	Alphaproteobacteria	Rhizobiales				ND	0.00142746	0.000623594
ASV0128	Proteobacteria	Alphaproteobacteria	Rhizobiales	Methylocystaceae		Type II	ND	0.00138548	0.00142536
ASV0129	Actinobacteria	Actinobacteria	Mycobacteriales	Mycobacteriaceae	Mycobacterium		0.000880752	ND	0.00142536
ASV0130	Firmicutes	Negativicutes	Selenomonadales	Sporomusaceae			0.00096082	0.0010706	0.00142536
ASV0131	Actinobacteria	Actinobacteria	Micrococcales				0.00141454	0.000944644	0.000868578
ASV0132	Chloroflexi	Anaerolineae	Anaerolineales	Anaerolineaceae			0.00141454	0.0010496	0.000779493
ASV0133	Proteobacteria	Alphaproteobacteria	Rhodospirillales	Azospirillaceae			0.000240205	0.00140647	0.000423153
ASV0134	Acidobacteria	Acidobacteria_Gp17	Gp17				ND	0.000944644	0.00138082
ASV0135	Firmicutes	Negativicutes	Selenomonadales	Sporomusaceae			0.00109427	0.00123853	0.00138082
ASV0136	Firmicutes	Negativicutes	Selenomonadales	Sporomusaceae			0.000693925	0.00136449	0.000890849
ASV0137	Acidobacteria	Acidobacteria_Gp17	Gp17				0.00114765	0.000965636	0.00133627
ASV0138	Proteobacteria	Alphaproteobacteria	Caulobacterales	Caulobacteraceae	Caulobacter		0.000667236	0.0013225	0.000712679
ASV0139	Proteobacteria	Deltaproteobacteria	Syntrophobacterales	Syntrophaceae	Desulfomonile		0.00130778	0.000986628	0.00129173
ASV0140	Actinobacteria	Coriobacteriia					0.000747304	0.00130151	0.000668137
ASV0141	Proteobacteria	Deltaproteobacteria					0.00128109	ND	0.000801764
ASV0142	Proteobacteria	Deltaproteobacteria	Desulfobacterales	Desulfobulbaceae			ND	0.00128052	0.00104675
ASV0143	Proteobacteria	Gammaproteobacteria					0.00106758	0.0010706	0.00126946
ASV0144	Candidatus Saccharibacteria	Saccharibacteria_genera_incertae_sedis					0.00120102	0.000461826	0.000267255
ASV0145	Planctomycetes	Planctomycetacia	Pirellulales	Thermoguttaceae	Thermostilla		0.00120102	ND	0.000467696
ASV0146	Acidobacteria	Acidobacteria_Gp17	Gp17				ND	0.000797699	0.0011581
ASV0147	Firmicutes	Clostridia	Clostridiales	Heliobacteriaceae	Hydrogenispora		ND	0.000125953	0.0011581
ASV0148	Firmicutes	Clostridia	Clostridiales	Ruminococcaceae	Sporobacter		0.00114765	0.00111258	0.00091312
ASV0149	Proteobacteria	Deltaproteobacteria	Desulfovibrionales	Desulfovibrionaceae	Desulfovibrio		0.000320273	0.000377858	0.00113583
ASV0150	Candidatus Saccharibacteria	Saccharibacteria_genera_incertae_sedis					0.00112096	0.000797699	0.00073495
ASV0151	Proteobacteria	Alphaproteobacteria	Rhizobiales	Bradyrhizobiaceae	Bradyrhizobium		0.00112096	0.0010496	ND
ASV0152	Firmicutes	Negativicutes	Selenomonadales	Sporomusaceae			ND	0.000944644	0.00111356
ASV0153	Firmicutes	Negativicutes	Selenomonadales	Sporomusaceae	Sporomusa		ND	0.00111258	ND
ASV0154	Proteobacteria	Gammaproteobacteria	Methylococcales	Methylococcaceae	Methylococcus	Type I	0.00093413	0.000986628	0.00109129
ASV0155	Chloroflexi	Anaerolineae	Anaerolineales	Anaerolineaceae			0.00096082	0.000860676	0.00109129
ASV0156	Proteobacteria	Deltaproteobacteria	Syntrophobacterales	Syntrophaceae	Desulfomonile		0.000667236	0.000881668	0.00109129
ASV0157	Proteobacteria	Deltaproteobacteria					0.000293584	0.0010706	0.000534509
ASV0158	Proteobacteria	Deltaproteobacteria					ND	ND	0.00106902
ASV0159	Microgenomates	Microgenomates_genera_incertae_sedis					ND	0.000146945	0.00106902
ASV0160	Proteobacteria	Gammaproteobacteria	Legionellales	Legionellaceae	Legionella		0.00106758	ND	ND
ASV0161	Proteobacteria	Alphaproteobacteria	Rhizobiales				ND	0.0010496	ND
ASV0162	Proteobacteria	Gammaproteobacteria	Legionellales	Coxiellaceae	Aquicella		0.00104089	0.000461826	0.00102448
ASV0163	Firmicutes	Clostridia	Clostridiales	Ruminococcaceae			ND	ND	0.00102448
ASV0164	Firmicutes	Negativicutes	Selenomonadales	Sporomusaceae			0.000640547	0.000965636	0.00102448
ASV0165	Chloroflexi	Anaerolineae	Anaerolineales	Anaerolineaceae			0.0010142	ND	ND
ASV0166	Proteobacteria	Alphaproteobacteria	Rhizobiales	Rhizobiaceae			0.0010142	ND	ND
ASV0167	Proteobacteria	Gammaproteobacteria					0.0010142	0.000440834	0.000957662
ASV0168	Firmicutes	Clostridia	Clostridiales	Ruminococcaceae			0.000373652	0.00100762	0.000979934
ASV0169	Proteobacteria	Deltaproteobacteria	Syntrophobacterales	Syntrophaceae	Desulfomonile		ND	ND	0.0010022
aTaxonomy identified by RDB database (16s rRNA training set 18) using a confidence threshold of 80%
bMethanotroph defined by taxonomy; Type I Methanotroph: Methylococcaceae; Type II: Methylocystaceae
cRerative abundance in bactgerial reads after filtering of plant read, ND: not detected (<0.005%)
