# Supplementary material for: In Vivo Evidence of Single 13C and 15N Isotope–Labeled Methanotrophic Nitrogen-Fixing Bacterial Cells in Rice Roots
Source: mBio. 2022 May 24;13(3):e01255-22. doi: 10.1128/mbio.01255-22 (PMC9239180; doi:10.1128/mbio.01255-22)
Supplement: TABLE S4 [file mbio.01255-22-s0010.xlsx]

## Sheet: Table S4
Table S4. Variation of oxygen sensitivity in type I and II methanotrophs.
	Family	Methnotrophic strians	O2 range of growth	Highest O2	Growth test with N-frre medium	N2-fixation activity (ARA with methanol)	Reference
Type II methanotrophs	Beijerinckiaceae	Methylocapsa acidiphila B2	5-20%	0.19	+	+	Dedysh et al., 2002
	Methylocystaceae	Methylocystis echinoides IMET 10491	15-17%	0.17	+	+	Dedysh et al., 2004
	Methylocystaceae	‘Methylocystis parvus' OBBP	2-20%	0.2	+	+	Murrell & Dalton, 1983; Dedysh et al., 2004
	Methylocystaceae	Methylocystis sp. T-1	1-10%	0.1	+	+	Takeda 1988
	Methylocystaceae	Methylocystis sp. SC2	5-10%	0.1	+	+	Dam et al 2013
	Methylocystaceae	Methylocystis sp. LW2	0.02	ND	+	+	Auman et al., 2001
	Methylocystaceae	Methylocystis sp. LW5	0.02	ND	+	+	Auman et al., 2001
	Methylocystaceae	Methylosinus sp. 3S-1#	2-20%	0.2	+	+	Shinoda et al.2019
	Methylocystaceae	‘Methylosinus sporium' 5	2-20%	0.2	+	+	Murrell & Dalton, 1983
	Methylocystaceae	‘Methylosinus sporium' 12	2-20%	0.2	+	+	Murrell & Dalton, 1983
	Methylocystaceae	Methylosinus trichosporium OB3b	2-17%	0.17	+	+	Murrell & Dalton, 1983; Chu et al., 2000; Dedysh et al., 2004
	Methylocystaceae	Methylosinus trichosporium OB5b	2-20%	0.2	+	+	Murrell & Dalton, 1983
	Methylocystaceae	Methylosinus trichosporium PG	2-20%	0.2	+	+	Murrell & Dalton, 1983
Type I methanotrophs	Methylococcaceae	Methylobacter luteus NCIMB 11914	<2%	<2%	+	+	Murrell & Dalton, 1983; Dedysh et al., 2004
	Methylococcaceae	Meyhylococcus capsupatus Bath	2-<10%	<10%	+	+	Murrell & Dalton, 1983
	Methylococcaceae	‘Methylomonas agile' A20	−	−	−	−	Murrell & Dalton, 1983
	Methylococcaceae	‘Methylomonas albus' BG8	−	−	−	−	Murrell & Dalton, 1983
	Methylococcaceae	Methylomonas methanica S1	−	−	−	−	Murrell & Dalton, 1983
	Methylococcaceae	Methylomonas methanica A4	−	−	−	−	Murrell & Dalton, 1983
	Methylococcaceae	Methylomonas methanica PM	−	−	−	−	Murrell & Dalton, 1983
	Methylococcaceae	Methylomonas sp. LW21	−	−	−	−	Auman et al., 2001
	Methylococcaceae	Methylomonas rubra	−	−	−	−	Auman et al., 2001
	Methylococcaceae	Methylomicrobium albus BG8	−	−	−	−	Auman et al., 2001
	Methylococcaceae	Methylomonas sp. 3L	0.02	ND	+	+	Auman et al., 2001
	Methylococcaceae	Methylomonas sp. 5L	0.02	ND	+	+	Auman et al., 2001
	Methylococcaceae	Methylomonas methanica S1	0.02	ND	+	−	Auman et al., 2001
ARA: Acetylene reduction assay
−, negative
ND, not data
#, 15N-N2 feeding test with methane
Dedysh S N , Khmelenina V N , Suzina N E , et al. Methylocapsa acidiphila gen. nov. sp. nov. a novel methane-oxidizing and dinitrogen-fixing acidophilic bacterium from Sphagnum bog.[J]. International Journal of Systematic and Evolutionary Microbiology 2002, 52:251-261.
Dedysh SN, Ricke P, Liesack W. NifH and NifD phylogenies: an evolutionary basis for understanding nitrogen fixation capabilities of methanotrophic bacteria. Microbiology 2004;150: 1301-1313.
Dam B, Dam S, Blom J, Liesack W. Genome analysis coupled with physiological studies reveals a diverse nitrogen metabolism in Methylocystis sp Strain SC2. PLoS One 2013;8: e74767. https://doi.org/10.1371/journal.pone.0074767.
Takeda K. Characteristics of a nitrogen-fixing methanotroph, Methylocystis T-1. Antonie Van Leeuwenhoek 1988;54: 521-34.
Murrell JC, Dalton H. Nitrogen Fixation in Obligate Methanotrophs. Microbiology 1983;129:3481-3486.
Khadem AF, Pol A, Jetten MSM, Op den Camp HJM. Nitrogen fixation by the verrucomicrobial methanotroph ‘Methylacidiphilum fumariolicum’ SolV. Microbiology 2010;156: 1052-1059.
Shinoda R , Bao Z , Minamisawa K . CH4 oxidation-dependent 15N2 fixation in rice roots in a low-nitrogen paddy field and in Methylosinus sp. strain 3S-1 isolated from the roots[J]. Soil Biology and Biochemistry 2019:40-46.
Auman AJ, Speake CC, Lidstrom ME. nifH sequences and nitrogen fixation in type I and type II methanotrophs. Appl Environ Microbiol. 2001;67(9):4009-16.
Chu K H , Alvarez-Cohen L . Treatment of chlorinated solvents by nitrogen-fixing and nitrate-supplied methane oxidizers in columns packed with unsaturated porous media[J]. Environmental Science & Technology, 2000; 34:1784-1793.
